# Supplementary material for: MMR: a tool for read multi-mapper resolution
Source: Bioinformatics. 2015 Oct 30;32(5):770–2. doi: 10.1093/bioinformatics/btv624 (PMC4795617; doi:10.1093/bioinformatics/btv624)
Supplement: Supplementary Data [file btv624_supplementary_data.zip]

Archive with 1 entries (1 files):
- supplementary.pdf
